# Supplementary material for: Revealing process and material parameter effects on densification via phase-field studies
Source: Sci Rep. 2024 Mar 4;14:5350. doi: 10.1038/s41598-024-51915-w (PMC10912692; doi:10.1038/s41598-024-51915-w)
Supplement: Supplementary file 1 — Supplementary Information. [file 41598_2024_51915_MOESM1_ESM.zip]

Archive with 32 entries (30 files):
- supmat/
- supmat/derivation.pdf
- supmat/README.txt
- supmat/neckcurvature.pdf
- supmat/videos/
- supmat/videos/GG_Dsf0.01_Dgb01.webm
- supmat/videos/noGG.webm
- supmat/videos/fcnew.webm
- supmat/videos/GG_Dgb01.webm
- supmat/videos/GG.webm
- supmat/necksurfarea.pdf
- supmat/om2_grains.pdf
- supmat/moments.pdf
- supmat/om2_detached_porosity.pdf
- supmat/om1_grains.pdf
- supmat/strain-analysis-creep.pdf
- supmat/om3_grains.pdf
- supmat/analysis.pdf
- supmat/scalinglaw.pdf
- supmat/om1_isolated_porosity.pdf
- supmat/ref-displ.pdf
- supmat/straingradient.pdf
- supmat/om1_detached_porosity.pdf
- supmat/om3_isolated_porosity.pdf
- supmat/moments.log
- supmat/moments.tex
- supmat/om2_isolated_porosity.pdf
- supmat/om3_detached_porosity.pdf
- supmat/moments.aux
- supmat/displacement_model.pdf
- supmat/energy.pdf
- supmat/viscmodel.pdf
