# Supplementary material for: Revealing process and material parameter effects on densification via phase-field studies
Source: Sci Rep. 2024 Mar 4;14:5350. doi: 10.1038/s41598-024-51915-w (PMC10912692; doi:10.1038/s41598-024-51915-w)
Supplement: Supplementary file 1 — Supplementary Information. [file 41598_2024_51915_MOESM1_ESM.zip › supmat/README.txt]

These are static versions of the dynamically executable notebooks uploaded to Zenodo ( https://doi.org/10.5281/zenodo.8263532 ) for ease of viewing.
The moment invariants are collected in moments.pdf to account for the supplementary material information guidelines.

- derivation.pdf contains the model derivation.
- analysis.pdf contains most of the analysis conducted in the paper, plus some additional analysis concerning neighbours counts, neck curvature and free energy.
- strain_analysis_creep.pdf contains everything relating to the creep simulations.
- scalinglaw.pdf shows that Herring's scaling law is applicable to the results of the model, based on a simulation study conducted earlier by the authors ( https://doi.org/10.1007/s10853-023-08859-9 ).
- displacement_model.pdf implements the calculation of the rigid-body displacements for a packing with a grain size gradient, showing differential densification.
- The directory videos/ contains videos of selected simulations:
- videos/GG*webm: Simulations with unsuppressed grain growth, with the Dgb/Ds specifier showing the factor which is multiplied to grain boundary diffusion (Dgb) or surface diffusion (Ds) relative to the base case (no specification of Ds, Dgb). Shown is the grain boundary network (blue), isolated porosity (grey) and detached porosity (red).
- videos/noGG.webm: Equivalent to GG.webm except that grain growth is kinetically suppressed by choosing a smaller grain boundary mobility.
- videos/fcnew.webm: Shows the sintering of the freeze-cast structure.
