# Supplementary material for: Revealing process and material parameter effects on densification via phase-field studies
Source: Sci Rep. 2024 Mar 4;14:5350. doi: 10.1038/s41598-024-51915-w (PMC10912692; doi:10.1038/s41598-024-51915-w)
Supplement: Supplementary file 1 — Supplementary Information. [file 41598_2024_51915_MOESM1_ESM.zip › supmat/moments.log]

This is pdfTeX, Version 3.14159265-2.6-1.40.19 (TeX Live 2019/dev/Debian) (preloaded format=pdflatex 2023.6.1)  15 SEP 2023 08:38
entering extended mode
 restricted \write18 enabled.
 %&-line parsing enabled.
**moments.tex
(./moments.tex
LaTeX2e <2018-12-01>
(/usr/share/texlive/texmf-dist/tex/latex/base/article.cls
Document Class: article 2018/09/03 v1.4i Standard LaTeX document class
(/usr/share/texlive/texmf-dist/tex/latex/base/size10.clo
File: size10.clo 2018/09/03 v1.4i Standard LaTeX file (size option)
)
\c@part=\count80
\c@section=\count81
\c@subsection=\count82
\c@subsubsection=\count83
\c@paragraph=\count84
\c@subparagraph=\count85
\c@figure=\count86
\c@table=\count87
\abovecaptionskip=\skip41
\belowcaptionskip=\skip42
\bibindent=\dimen102
)
(/usr/share/texlive/texmf-dist/tex/latex/base/fontenc.sty
Package: fontenc 2018/08/11 v2.0j Standard LaTeX package

(/usr/share/texlive/texmf-dist/tex/latex/base/t1enc.def
File: t1enc.def 2018/08/11 v2.0j Standard LaTeX file
LaTeX Font Info:    Redeclaring font encoding T1 on input line 48.
))
(/usr/share/texlive/texmf-dist/tex/latex/base/inputenc.sty
Package: inputenc 2018/08/11 v1.3c Input encoding file
\inpenc@prehook=\toks14
\inpenc@posthook=\toks15
)
(/usr/share/texlive/texmf-dist/tex/latex/graphics/graphicx.sty
Package: graphicx 2017/06/01 v1.1a Enhanced LaTeX Graphics (DPC,SPQR)

(/usr/share/texlive/texmf-dist/tex/latex/graphics/keyval.sty
Package: keyval 2014/10/28 v1.15 key=value parser (DPC)
\KV@toks@=\toks16
)
(/usr/share/texlive/texmf-dist/tex/latex/graphics/graphics.sty
Package: graphics 2017/06/25 v1.2c Standard LaTeX Graphics (DPC,SPQR)

(/usr/share/texlive/texmf-dist/tex/latex/graphics/trig.sty
Package: trig 2016/01/03 v1.10 sin cos tan (DPC)
)
(/usr/share/texlive/texmf-dist/tex/latex/graphics-cfg/graphics.cfg
File: graphics.cfg 2016/06/04 v1.11 sample graphics configuration
)
Package graphics Info: Driver file: pdftex.def on input line 99.

(/usr/share/texlive/texmf-dist/tex/latex/graphics-def/pdftex.def
File: pdftex.def 2018/01/08 v1.0l Graphics/color driver for pdftex
))
\Gin@req@height=\dimen103
\Gin@req@width=\dimen104
)
(/usr/share/texlive/texmf-dist/tex/latex/caption/caption.sty
Package: caption 2018/10/06 v3.3-154 Customizing captions (AR)

(/usr/share/texlive/texmf-dist/tex/latex/caption/caption3.sty
Package: caption3 2018/09/12 v1.8c caption3 kernel (AR)
Package caption3 Info: TeX engine: e-TeX on input line 64.
\captionmargin=\dimen105
\captionmargin@=\dimen106
\captionwidth=\dimen107
\caption@tempdima=\dimen108
\caption@indent=\dimen109
\caption@parindent=\dimen110
\caption@hangindent=\dimen111
)
\c@caption@flags=\count88
\c@ContinuedFloat=\count89
)
(/usr/share/texlive/texmf-dist/tex/latex/siunitx/siunitx.sty
(/usr/share/texlive/texmf-dist/tex/latex/l3kernel/expl3.sty
Package: expl3 2019-02-15 L3 programming layer (loader) 

(/usr/share/texlive/texmf-dist/tex/latex/l3kernel/expl3-code.tex
Package: expl3 2019-02-15 L3 programming layer (code)
\c_max_int=\count90
\l_tmpa_int=\count91
\l_tmpb_int=\count92
\g_tmpa_int=\count93
\g_tmpb_int=\count94
\g__kernel_prg_map_int=\count95
\c_log_iow=\count96
\l_iow_line_count_int=\count97
\l__iow_line_target_int=\count98
\l__iow_one_indent_int=\count99
\l__iow_indent_int=\count100
\c_zero_dim=\dimen112
\c_max_dim=\dimen113
\l_tmpa_dim=\dimen114
\l_tmpb_dim=\dimen115
\g_tmpa_dim=\dimen116
\g_tmpb_dim=\dimen117
\c_zero_skip=\skip43
\c_max_skip=\skip44
\l_tmpa_skip=\skip45
\l_tmpb_skip=\skip46
\g_tmpa_skip=\skip47
\g_tmpb_skip=\skip48
\c_zero_muskip=\muskip10
\c_max_muskip=\muskip11
\l_tmpa_muskip=\muskip12
\l_tmpb_muskip=\muskip13
\g_tmpa_muskip=\muskip14
\g_tmpb_muskip=\muskip15
\l_keys_choice_int=\count101
\l__intarray_loop_int=\count102
\c__intarray_sp_dim=\dimen118
\g__intarray_font_int=\count103
\c__fp_leading_shift_int=\count104
\c__fp_middle_shift_int=\count105
\c__fp_trailing_shift_int=\count106
\c__fp_big_leading_shift_int=\count107
\c__fp_big_middle_shift_int=\count108
\c__fp_big_trailing_shift_int=\count109
\c__fp_Bigg_leading_shift_int=\count110
\c__fp_Bigg_middle_shift_int=\count111
\c__fp_Bigg_trailing_shift_int=\count112
\c__kernel_randint_max_int=\count113
\g__fp_array_int=\count114
\l__fp_array_loop_int=\count115
\l__sort_length_int=\count116
\l__sort_min_int=\count117
\l__sort_top_int=\count118
\l__sort_max_int=\count119
\l__sort_true_max_int=\count120
\l__sort_block_int=\count121
\l__sort_begin_int=\count122
\l__sort_end_int=\count123
\l__sort_A_int=\count124
\l__sort_B_int=\count125
\l__sort_C_int=\count126
\l__tl_analysis_normal_int=\count127
\l__tl_analysis_index_int=\count128
\l__tl_analysis_nesting_int=\count129
\l__tl_analysis_type_int=\count130
\l__regex_internal_a_int=\count131
\l__regex_internal_b_int=\count132
\l__regex_internal_c_int=\count133
\l__regex_balance_int=\count134
\l__regex_group_level_int=\count135
\l__regex_mode_int=\count136
\c__regex_cs_in_class_mode_int=\count137
\c__regex_cs_mode_int=\count138
\l__regex_catcodes_int=\count139
\l__regex_default_catcodes_int=\count140
\c__regex_catcode_D_int=\count141
\c__regex_catcode_S_int=\count142
\c__regex_catcode_L_int=\count143
\c__regex_catcode_O_int=\count144
\c__regex_catcode_A_int=\count145
\c__regex_all_catcodes_int=\count146
\l__regex_show_lines_int=\count147
\l__regex_min_state_int=\count148
\l__regex_max_state_int=\count149
\l__regex_left_state_int=\count150
\l__regex_right_state_int=\count151
\l__regex_capturing_group_int=\count152
\l__regex_min_pos_int=\count153
\l__regex_max_pos_int=\count154
\l__regex_curr_pos_int=\count155
\l__regex_start_pos_int=\count156
\l__regex_success_pos_int=\count157
\l__regex_curr_char_int=\count158
\l__regex_curr_catcode_int=\count159
\l__regex_last_char_int=\count160
\l__regex_case_changed_char_int=\count161
\l__regex_curr_state_int=\count162
\l__regex_step_int=\count163
\l__regex_min_active_int=\count164
\l__regex_max_active_int=\count165
\l__regex_replacement_csnames_int=\count166
\l__regex_match_count_int=\count167
\l__regex_min_submatch_int=\count168
\l__regex_submatch_int=\count169
\l__regex_zeroth_submatch_int=\count170
\g__regex_trace_regex_int=\count171
\c_empty_box=\box27
\l_tmpa_box=\box28
\l_tmpb_box=\box29
\g_tmpa_box=\box30
\g_tmpb_box=\box31
\l__box_top_dim=\dimen119
\l__box_bottom_dim=\dimen120
\l__box_left_dim=\dimen121
\l__box_right_dim=\dimen122
\l__box_top_new_dim=\dimen123
\l__box_bottom_new_dim=\dimen124
\l__box_left_new_dim=\dimen125
\l__box_right_new_dim=\dimen126
\l__box_internal_box=\box32
\l__coffin_internal_box=\box33
\l__coffin_internal_dim=\dimen127
\l__coffin_offset_x_dim=\dimen128
\l__coffin_offset_y_dim=\dimen129
\l__coffin_x_dim=\dimen130
\l__coffin_y_dim=\dimen131
\l__coffin_x_prime_dim=\dimen132
\l__coffin_y_prime_dim=\dimen133
\c_empty_coffin=\box34
\l__coffin_aligned_coffin=\box35
\l__coffin_aligned_internal_coffin=\box36
\l_tmpa_coffin=\box37
\l_tmpb_coffin=\box38
\g_tmpa_coffin=\box39
\g_tmpb_coffin=\box40
\c__coffin_empty_coffin=\box41
\l__coffin_display_coffin=\box42
\l__coffin_display_coord_coffin=\box43
\l__coffin_display_pole_coffin=\box44
\l__coffin_display_offset_dim=\dimen134
\l__coffin_display_x_dim=\dimen135
\l__coffin_display_y_dim=\dimen136
\g__file_internal_ior=\read1
\l__coffin_bounding_shift_dim=\dimen137
\l__coffin_left_corner_dim=\dimen138
\l__coffin_right_corner_dim=\dimen139
\l__coffin_bottom_corner_dim=\dimen140
\l__coffin_top_corner_dim=\dimen141
\l__coffin_scaled_total_height_dim=\dimen142
\l__coffin_scaled_width_dim=\dimen143
\l__seq_internal_a_int=\count172
\l__seq_internal_b_int=\count173
)
(/usr/share/texlive/texmf-dist/tex/latex/l3kernel/l3pdfmode.def
File: l3pdfmode.def 2019-02-15 v L3 Experimental driver: PDF mode
\l__driver_color_stack_int=\count174
))
(/usr/share/texlive/texmf-dist/tex/latex/l3packages/xparse/xparse.sty
Package: xparse 2018-10-17 L3 Experimental document command parser
\l__xparse_current_arg_int=\count175
\g__xparse_grabber_int=\count176
\l__xparse_m_args_int=\count177
\l__xparse_mandatory_args_int=\count178
\l__xparse_v_nesting_int=\count179
)
Package: siunitx 2018/05/17 v2.7s A comprehensive (SI) units package

(/usr/share/texlive/texmf-dist/tex/latex/amsmath/amstext.sty
Package: amstext 2000/06/29 v2.01 AMS text

(/usr/share/texlive/texmf-dist/tex/latex/amsmath/amsgen.sty
File: amsgen.sty 1999/11/30 v2.0 generic functions
\@emptytoks=\toks17
\ex@=\dimen144
))
(/usr/share/texlive/texmf-dist/tex/latex/tools/array.sty
Package: array 2018/12/30 v2.4k Tabular extension package (FMi)
\col@sep=\dimen145
\ar@mcellbox=\box45
\extrarowheight=\dimen146
\NC@list=\toks18
\extratabsurround=\skip49
\backup@length=\skip50
\ar@cellbox=\box46
)
(/usr/share/texlive/texmf-dist/tex/latex/l3packages/l3keys2e/l3keys2e.sty
Package: l3keys2e 2018-10-17 LaTeX2e option processing using LaTeX3 keys
)
\l__siunitx_tmp_box=\box47
\l__siunitx_tmp_dim=\dimen147
\l__siunitx_tmp_int=\count180
\l__siunitx_number_mantissa_length_int=\count181
\l__siunitx_number_uncert_length_int=\count182
\l__siunitx_round_int=\count183
\l__siunitx_process_decimal_int=\count184
\l__siunitx_process_uncertainty_int=\count185
\l__siunitx_process_fixed_int=\count186
\l__siunitx_process_integer_min_int=\count187
\l__siunitx_process_precision_int=\count188
\l__siunitx_group_min_int=\count189
\l__siunitx_angle_marker_box=\box48
\l__siunitx_angle_unit_box=\box49
\l__siunitx_angle_marker_dim=\dimen148
\l__siunitx_angle_unit_dim=\dimen149
\l__siunitx_unit_int=\count190
\l__siunitx_unit_denominator_int=\count191
\l__siunitx_unit_numerator_int=\count192
\l__siunitx_unit_prefix_int=\count193
\l__siunitx_unit_prefix_base_int=\count194
\l__siunitx_unit_prefix_gram_int=\count195
\l__siunitx_number_product_int=\count196
\c__siunitx_one_fill_skip=\skip51
\l__siunitx_table_unit_align_skip=\skip52
\l__siunitx_table_exponent_dim=\dimen150
\l__siunitx_table_integer_dim=\dimen151
\l__siunitx_table_mantissa_dim=\dimen152
\l__siunitx_table_marker_dim=\dimen153
\l__siunitx_table_result_dim=\dimen154
\l__siunitx_table_uncert_dim=\dimen155
\l__siunitx_table_fill_pre_dim=\dimen156
\l__siunitx_table_fill_post_dim=\dimen157
\l__siunitx_table_fill_mid_dim=\dimen158
\l__siunitx_table_pre_box=\box50
\l__siunitx_table_post_box=\box51
\l__siunitx_table_mantissa_box=\box52
\l__siunitx_table_result_box=\box53
\l__siunitx_table_number_align_skip=\skip53
\l__siunitx_table_text_align_skip=\skip54

(/usr/share/texlive/texmf-dist/tex/latex/translator/translator.sty
Package: translator 2018/01/04 v1.12 Easy translation of strings in LaTeX
))
(/usr/share/texlive/texmf-dist/tex/latex/caption/subcaption.sty
Package: subcaption 2018/05/01 v1.1-162 Sub-captions (AR)
\c@subfigure=\count197
\c@subtable=\count198
)
(/usr/share/texlive/texmf-dist/tex/latex/pgf/frontendlayer/tikz.sty
(/usr/share/texlive/texmf-dist/tex/latex/pgf/basiclayer/pgf.sty
(/usr/share/texlive/texmf-dist/tex/latex/pgf/utilities/pgfrcs.sty
(/usr/share/texlive/texmf-dist/tex/generic/pgf/utilities/pgfutil-common.tex
\pgfutil@everybye=\toks19
\pgfutil@tempdima=\dimen159
\pgfutil@tempdimb=\dimen160

(/usr/share/texlive/texmf-dist/tex/generic/pgf/utilities/pgfutil-common-lists.t
ex)) (/usr/share/texlive/texmf-dist/tex/generic/pgf/utilities/pgfutil-latex.def
\pgfutil@abb=\box54
(/usr/share/texlive/texmf-dist/tex/latex/ms/everyshi.sty
Package: everyshi 2001/05/15 v3.00 EveryShipout Package (MS)
))
(/usr/share/texlive/texmf-dist/tex/generic/pgf/utilities/pgfrcs.code.tex
(/usr/share/texlive/texmf-dist/tex/generic/pgf/pgf.revision.tex)
Package: pgfrcs 2019/02/02 v3.1.1 (3.1.1)
))
Package: pgf 2019/02/02 v3.1.1 (3.1.1)

(/usr/share/texlive/texmf-dist/tex/latex/pgf/basiclayer/pgfcore.sty
(/usr/share/texlive/texmf-dist/tex/latex/pgf/systemlayer/pgfsys.sty
(/usr/share/texlive/texmf-dist/tex/generic/pgf/systemlayer/pgfsys.code.tex
Package: pgfsys 2019/02/02 v3.1.1 (3.1.1)

(/usr/share/texlive/texmf-dist/tex/generic/pgf/utilities/pgfkeys.code.tex
\pgfkeys@pathtoks=\toks20
\pgfkeys@temptoks=\toks21

(/usr/share/texlive/texmf-dist/tex/generic/pgf/utilities/pgfkeysfiltered.code.t
ex
\pgfkeys@tmptoks=\toks22
))
\pgf@x=\dimen161
\pgf@y=\dimen162
\pgf@xa=\dimen163
\pgf@ya=\dimen164
\pgf@xb=\dimen165
\pgf@yb=\dimen166
\pgf@xc=\dimen167
\pgf@yc=\dimen168
\w@pgf@writea=\write3
\r@pgf@reada=\read2
\c@pgf@counta=\count199
\c@pgf@countb=\count266
\c@pgf@countc=\count267
\c@pgf@countd=\count268
\t@pgf@toka=\toks23
\t@pgf@tokb=\toks24
\t@pgf@tokc=\toks25
\pgf@sys@id@count=\count269
 (/usr/share/texlive/texmf-dist/tex/generic/pgf/systemlayer/pgf.cfg
File: pgf.cfg 2019/02/02 v3.1.1 (3.1.1)
)
Driver file for pgf: pgfsys-pdftex.def

(/usr/share/texlive/texmf-dist/tex/generic/pgf/systemlayer/pgfsys-pdftex.def
File: pgfsys-pdftex.def 2019/02/02 v3.1.1 (3.1.1)

(/usr/share/texlive/texmf-dist/tex/generic/pgf/systemlayer/pgfsys-common-pdf.de
f
File: pgfsys-common-pdf.def 2019/02/02 v3.1.1 (3.1.1)
)))
(/usr/share/texlive/texmf-dist/tex/generic/pgf/systemlayer/pgfsyssoftpath.code.
tex
File: pgfsyssoftpath.code.tex 2019/02/02 v3.1.1 (3.1.1)
\pgfsyssoftpath@smallbuffer@items=\count270
\pgfsyssoftpath@bigbuffer@items=\count271
)
(/usr/share/texlive/texmf-dist/tex/generic/pgf/systemlayer/pgfsysprotocol.code.
tex
File: pgfsysprotocol.code.tex 2019/02/02 v3.1.1 (3.1.1)
)) (/usr/share/texlive/texmf-dist/tex/latex/xcolor/xcolor.sty
Package: xcolor 2016/05/11 v2.12 LaTeX color extensions (UK)

(/usr/share/texlive/texmf-dist/tex/latex/graphics-cfg/color.cfg
File: color.cfg 2016/01/02 v1.6 sample color configuration
)
Package xcolor Info: Driver file: pdftex.def on input line 225.
Package xcolor Info: Model `cmy' substituted by `cmy0' on input line 1348.
Package xcolor Info: Model `hsb' substituted by `rgb' on input line 1352.
Package xcolor Info: Model `RGB' extended on input line 1364.
Package xcolor Info: Model `HTML' substituted by `rgb' on input line 1366.
Package xcolor Info: Model `Hsb' substituted by `hsb' on input line 1367.
Package xcolor Info: Model `tHsb' substituted by `hsb' on input line 1368.
Package xcolor Info: Model `HSB' substituted by `hsb' on input line 1369.
Package xcolor Info: Model `Gray' substituted by `gray' on input line 1370.
Package xcolor Info: Model `wave' substituted by `hsb' on input line 1371.
)
(/usr/share/texlive/texmf-dist/tex/generic/pgf/basiclayer/pgfcore.code.tex
Package: pgfcore 2019/02/02 v3.1.1 (3.1.1)

(/usr/share/texlive/texmf-dist/tex/generic/pgf/math/pgfmath.code.tex
(/usr/share/texlive/texmf-dist/tex/generic/pgf/math/pgfmathcalc.code.tex
(/usr/share/texlive/texmf-dist/tex/generic/pgf/math/pgfmathutil.code.tex)
(/usr/share/texlive/texmf-dist/tex/generic/pgf/math/pgfmathparser.code.tex
\pgfmath@dimen=\dimen169
\pgfmath@count=\count272
\pgfmath@box=\box55
\pgfmath@toks=\toks26
\pgfmath@stack@operand=\toks27
\pgfmath@stack@operation=\toks28
)
(/usr/share/texlive/texmf-dist/tex/generic/pgf/math/pgfmathfunctions.code.tex
(/usr/share/texlive/texmf-dist/tex/generic/pgf/math/pgfmathfunctions.basic.code
.tex)
(/usr/share/texlive/texmf-dist/tex/generic/pgf/math/pgfmathfunctions.trigonomet
ric.code.tex)
(/usr/share/texlive/texmf-dist/tex/generic/pgf/math/pgfmathfunctions.random.cod
e.tex)
(/usr/share/texlive/texmf-dist/tex/generic/pgf/math/pgfmathfunctions.comparison
.code.tex)
(/usr/share/texlive/texmf-dist/tex/generic/pgf/math/pgfmathfunctions.base.code.
tex)
(/usr/share/texlive/texmf-dist/tex/generic/pgf/math/pgfmathfunctions.round.code
.tex)
(/usr/share/texlive/texmf-dist/tex/generic/pgf/math/pgfmathfunctions.misc.code.
tex)
(/usr/share/texlive/texmf-dist/tex/generic/pgf/math/pgfmathfunctions.integerari
thmetics.code.tex)))
(/usr/share/texlive/texmf-dist/tex/generic/pgf/math/pgfmathfloat.code.tex
\c@pgfmathroundto@lastzeros=\count273
))
(/usr/share/texlive/texmf-dist/tex/generic/pgf/basiclayer/pgfcorepoints.code.te
x
File: pgfcorepoints.code.tex 2019/02/02 v3.1.1 (3.1.1)
\pgf@picminx=\dimen170
\pgf@picmaxx=\dimen171
\pgf@picminy=\dimen172
\pgf@picmaxy=\dimen173
\pgf@pathminx=\dimen174
\pgf@pathmaxx=\dimen175
\pgf@pathminy=\dimen176
\pgf@pathmaxy=\dimen177
\pgf@xx=\dimen178
\pgf@xy=\dimen179
\pgf@yx=\dimen180
\pgf@yy=\dimen181
\pgf@zx=\dimen182
\pgf@zy=\dimen183
)
(/usr/share/texlive/texmf-dist/tex/generic/pgf/basiclayer/pgfcorepathconstruct.
code.tex
File: pgfcorepathconstruct.code.tex 2019/02/02 v3.1.1 (3.1.1)
\pgf@path@lastx=\dimen184
\pgf@path@lasty=\dimen185
)
(/usr/share/texlive/texmf-dist/tex/generic/pgf/basiclayer/pgfcorepathusage.code
.tex
File: pgfcorepathusage.code.tex 2019/02/02 v3.1.1 (3.1.1)
\pgf@shorten@end@additional=\dimen186
\pgf@shorten@start@additional=\dimen187
)
(/usr/share/texlive/texmf-dist/tex/generic/pgf/basiclayer/pgfcorescopes.code.te
x
File: pgfcorescopes.code.tex 2019/02/02 v3.1.1 (3.1.1)
\pgfpic=\box56
\pgf@hbox=\box57
\pgf@layerbox@main=\box58
\pgf@picture@serial@count=\count274
)
(/usr/share/texlive/texmf-dist/tex/generic/pgf/basiclayer/pgfcoregraphicstate.c
ode.tex
File: pgfcoregraphicstate.code.tex 2019/02/02 v3.1.1 (3.1.1)
\pgflinewidth=\dimen188
)
(/usr/share/texlive/texmf-dist/tex/generic/pgf/basiclayer/pgfcoretransformation
s.code.tex
File: pgfcoretransformations.code.tex 2019/02/02 v3.1.1 (3.1.1)
\pgf@pt@x=\dimen189
\pgf@pt@y=\dimen190
\pgf@pt@temp=\dimen191
)
(/usr/share/texlive/texmf-dist/tex/generic/pgf/basiclayer/pgfcorequick.code.tex
File: pgfcorequick.code.tex 2019/02/02 v3.1.1 (3.1.1)
)
(/usr/share/texlive/texmf-dist/tex/generic/pgf/basiclayer/pgfcoreobjects.code.t
ex
File: pgfcoreobjects.code.tex 2019/02/02 v3.1.1 (3.1.1)
)
(/usr/share/texlive/texmf-dist/tex/generic/pgf/basiclayer/pgfcorepathprocessing
.code.tex
File: pgfcorepathprocessing.code.tex 2019/02/02 v3.1.1 (3.1.1)
)
(/usr/share/texlive/texmf-dist/tex/generic/pgf/basiclayer/pgfcorearrows.code.te
x
File: pgfcorearrows.code.tex 2019/02/02 v3.1.1 (3.1.1)
\pgfarrowsep=\dimen192
)
(/usr/share/texlive/texmf-dist/tex/generic/pgf/basiclayer/pgfcoreshade.code.tex
File: pgfcoreshade.code.tex 2019/02/02 v3.1.1 (3.1.1)
\pgf@max=\dimen193
\pgf@sys@shading@range@num=\count275
)
(/usr/share/texlive/texmf-dist/tex/generic/pgf/basiclayer/pgfcoreimage.code.tex
File: pgfcoreimage.code.tex 2019/02/02 v3.1.1 (3.1.1)

(/usr/share/texlive/texmf-dist/tex/generic/pgf/basiclayer/pgfcoreexternal.code.
tex
File: pgfcoreexternal.code.tex 2019/02/02 v3.1.1 (3.1.1)
\pgfexternal@startupbox=\box59
))
(/usr/share/texlive/texmf-dist/tex/generic/pgf/basiclayer/pgfcorelayers.code.te
x
File: pgfcorelayers.code.tex 2019/02/02 v3.1.1 (3.1.1)
)
(/usr/share/texlive/texmf-dist/tex/generic/pgf/basiclayer/pgfcoretransparency.c
ode.tex
File: pgfcoretransparency.code.tex 2019/02/02 v3.1.1 (3.1.1)
)
(/usr/share/texlive/texmf-dist/tex/generic/pgf/basiclayer/pgfcorepatterns.code.
tex
File: pgfcorepatterns.code.tex 2019/02/02 v3.1.1 (3.1.1)
)
(/usr/share/texlive/texmf-dist/tex/generic/pgf/basiclayer/pgfcorerdf.code.tex
File: pgfcorerdf.code.tex 2019/02/02 v3.1.1 (3.1.1)
)))
(/usr/share/texlive/texmf-dist/tex/generic/pgf/modules/pgfmoduleshapes.code.tex
File: pgfmoduleshapes.code.tex 2019/02/02 v3.1.1 (3.1.1)
\pgfnodeparttextbox=\box60
) (/usr/share/texlive/texmf-dist/tex/generic/pgf/modules/pgfmoduleplot.code.tex
File: pgfmoduleplot.code.tex 2019/02/02 v3.1.1 (3.1.1)
)
(/usr/share/texlive/texmf-dist/tex/latex/pgf/compatibility/pgfcomp-version-0-65
.sty
Package: pgfcomp-version-0-65 2019/02/02 v3.1.1 (3.1.1)
\pgf@nodesepstart=\dimen194
\pgf@nodesepend=\dimen195
)
(/usr/share/texlive/texmf-dist/tex/latex/pgf/compatibility/pgfcomp-version-1-18
.sty
Package: pgfcomp-version-1-18 2019/02/02 v3.1.1 (3.1.1)
)) (/usr/share/texlive/texmf-dist/tex/latex/pgf/utilities/pgffor.sty
(/usr/share/texlive/texmf-dist/tex/latex/pgf/utilities/pgfkeys.sty
(/usr/share/texlive/texmf-dist/tex/generic/pgf/utilities/pgfkeys.code.tex))
(/usr/share/texlive/texmf-dist/tex/latex/pgf/math/pgfmath.sty
(/usr/share/texlive/texmf-dist/tex/generic/pgf/math/pgfmath.code.tex))
(/usr/share/texlive/texmf-dist/tex/generic/pgf/utilities/pgffor.code.tex
Package: pgffor 2019/02/02 v3.1.1 (3.1.1)

(/usr/share/texlive/texmf-dist/tex/generic/pgf/math/pgfmath.code.tex)
\pgffor@iter=\dimen196
\pgffor@skip=\dimen197
\pgffor@stack=\toks29
\pgffor@toks=\toks30
))
(/usr/share/texlive/texmf-dist/tex/generic/pgf/frontendlayer/tikz/tikz.code.tex
Package: tikz 2019/02/02 v3.1.1 (3.1.1)

(/usr/share/texlive/texmf-dist/tex/generic/pgf/libraries/pgflibraryplothandlers
.code.tex
File: pgflibraryplothandlers.code.tex 2019/02/02 v3.1.1 (3.1.1)
\pgf@plot@mark@count=\count276
\pgfplotmarksize=\dimen198
)
\tikz@lastx=\dimen199
\tikz@lasty=\dimen256
\tikz@lastxsaved=\dimen257
\tikz@lastysaved=\dimen258
\tikzleveldistance=\dimen259
\tikzsiblingdistance=\dimen260
\tikz@figbox=\box61
\tikz@figbox@bg=\box62
\tikz@tempbox=\box63
\tikz@tempbox@bg=\box64
\tikztreelevel=\count277
\tikznumberofchildren=\count278
\tikznumberofcurrentchild=\count279
\tikz@fig@count=\count280

(/usr/share/texlive/texmf-dist/tex/generic/pgf/modules/pgfmodulematrix.code.tex
File: pgfmodulematrix.code.tex 2019/02/02 v3.1.1 (3.1.1)
\pgfmatrixcurrentrow=\count281
\pgfmatrixcurrentcolumn=\count282
\pgf@matrix@numberofcolumns=\count283
)
\tikz@expandcount=\count284

(/usr/share/texlive/texmf-dist/tex/generic/pgf/frontendlayer/tikz/libraries/tik
zlibrarytopaths.code.tex
File: tikzlibrarytopaths.code.tex 2019/02/02 v3.1.1 (3.1.1)
)))
(/usr/share/texlive/texmf-dist/tex/latex/pgfplots/pgfplots.sty
(/usr/share/texlive/texmf-dist/tex/generic/pgfplots/pgfplots.revision.tex)
Package: pgfplots 2018/03/28 v1.16 Data Visualization (1.16)

(/usr/share/texlive/texmf-dist/tex/generic/pgfplots/pgfplots.code.tex
(/usr/share/texlive/texmf-dist/tex/generic/pgfplots/pgfplotscore.code.tex
\t@pgfplots@toka=\toks31
\t@pgfplots@tokb=\toks32
\t@pgfplots@tokc=\toks33
\pgfplots@tmpa=\dimen261
\c@pgfplots@coordindex=\count285
\c@pgfplots@scanlineindex=\count286

(/usr/share/texlive/texmf-dist/tex/generic/pgfplots/sys/pgfplotssysgeneric.code
.tex))
(/usr/share/texlive/texmf-dist/tex/generic/pgfplots/libs/pgfplotslibrary.code.t
ex)
(/usr/share/texlive/texmf-dist/tex/generic/pgfplots/oldpgfcompatib/pgfplotsoldp
gfsupp_loader.code.tex
(/usr/share/texlive/texmf-dist/tex/generic/pgf/libraries/pgflibraryfpu.code.tex
)
Package pgfplots: loading complementary arithmetics for your pgf version...

(/usr/share/texlive/texmf-dist/tex/generic/pgfplots/oldpgfcompatib/pgfplotsoldp
gfsupp_pgflibraryfpu.code.tex)
(/usr/share/texlive/texmf-dist/tex/generic/pgfplots/oldpgfcompatib/pgfplotsoldp
gfsupp_pgfmathfloat.code.tex
\c@pgfmathroundto@lastzeros=\count287
))
(/usr/share/texlive/texmf-dist/tex/generic/pgfplots/util/pgfplotsutil.code.tex
(/usr/share/texlive/texmf-dist/tex/generic/pgfplots/liststructure/pgfplotslists
tructure.code.tex)
(/usr/share/texlive/texmf-dist/tex/generic/pgfplots/liststructure/pgfplotslists
tructureext.code.tex)
(/usr/share/texlive/texmf-dist/tex/generic/pgfplots/liststructure/pgfplotsarray
.code.tex
\c@pgfplotsarray@tmp=\count288
)
(/usr/share/texlive/texmf-dist/tex/generic/pgfplots/liststructure/pgfplotsmatri
x.code.tex)
(/usr/share/texlive/texmf-dist/tex/generic/pgfplots/numtable/pgfplotstableshare
d.code.tex
\c@pgfplotstable@counta=\count289
\t@pgfplotstable@a=\toks34
)
(/usr/share/texlive/texmf-dist/tex/generic/pgfplots/liststructure/pgfplotsdeque
.code.tex)
(/usr/share/texlive/texmf-dist/tex/generic/pgfplots/util/pgfplotsbinary.code.te
x
(/usr/share/texlive/texmf-dist/tex/generic/pgfplots/util/pgfplotsbinary.data.co
de.tex))
(/usr/share/texlive/texmf-dist/tex/generic/pgfplots/util/pgfplotsutil.verb.code
.tex)
(/usr/share/texlive/texmf-dist/tex/generic/pgfplots/libs/pgflibrarypgfplots.sur
fshading.code.tex
\c@pgfplotslibrarysurf@no=\count290

(/usr/share/texlive/texmf-dist/tex/generic/pgfplots/sys/pgflibrarypgfplots.surf
shading.pgfsys-pdftex.def)))
(/usr/share/texlive/texmf-dist/tex/generic/pgfplots/util/pgfplotscolormap.code.
tex
(/usr/share/texlive/texmf-dist/tex/generic/pgfplots/util/pgfplotscolor.code.tex
))
(/usr/share/texlive/texmf-dist/tex/generic/pgfplots/pgfplotsstackedplots.code.t
ex)
(/usr/share/texlive/texmf-dist/tex/generic/pgfplots/pgfplotsplothandlers.code.t
ex
(/usr/share/texlive/texmf-dist/tex/generic/pgfplots/pgfplotsmeshplothandler.cod
e.tex
(/usr/share/texlive/texmf-dist/tex/generic/pgfplots/pgfplotsmeshplotimage.code.
tex)))
(/usr/share/texlive/texmf-dist/tex/generic/pgfplots/pgfplots.scaling.code.tex)
(/usr/share/texlive/texmf-dist/tex/generic/pgfplots/pgfplotscoordprocessing.cod
e.tex)
(/usr/share/texlive/texmf-dist/tex/generic/pgfplots/pgfplots.errorbars.code.tex
) (/usr/share/texlive/texmf-dist/tex/generic/pgfplots/pgfplots.markers.code.tex
) (/usr/share/texlive/texmf-dist/tex/generic/pgfplots/pgfplotsticks.code.tex)
(/usr/share/texlive/texmf-dist/tex/generic/pgfplots/pgfplots.paths.code.tex)
(/usr/share/texlive/texmf-dist/tex/generic/pgf/frontendlayer/tikz/libraries/tik
zlibrarydecorations.code.tex
(/usr/share/texlive/texmf-dist/tex/generic/pgf/modules/pgfmoduledecorations.cod
e.tex
\pgfdecoratedcompleteddistance=\dimen262
\pgfdecoratedremainingdistance=\dimen263
\pgfdecoratedinputsegmentcompleteddistance=\dimen264
\pgfdecoratedinputsegmentremainingdistance=\dimen265
\pgf@decorate@distancetomove=\dimen266
\pgf@decorate@repeatstate=\count291
\pgfdecorationsegmentamplitude=\dimen267
\pgfdecorationsegmentlength=\dimen268
)
\tikz@lib@dec@box=\box65
)
(/usr/share/texlive/texmf-dist/tex/generic/pgf/frontendlayer/tikz/libraries/tik
zlibrarydecorations.pathmorphing.code.tex
(/usr/share/texlive/texmf-dist/tex/generic/pgf/libraries/decorations/pgflibrary
decorations.pathmorphing.code.tex))
(/usr/share/texlive/texmf-dist/tex/generic/pgf/frontendlayer/tikz/libraries/tik
zlibrarydecorations.pathreplacing.code.tex
(/usr/share/texlive/texmf-dist/tex/generic/pgf/libraries/decorations/pgflibrary
decorations.pathreplacing.code.tex))
\pgfplots@numplots=\count292
\pgfplots@xmin@reg=\dimen269
\pgfplots@xmax@reg=\dimen270
\pgfplots@ymin@reg=\dimen271
\pgfplots@ymax@reg=\dimen272
\pgfplots@zmin@reg=\dimen273
\pgfplots@zmax@reg=\dimen274
)
(/usr/share/texlive/texmf-dist/tex/generic/pgf/frontendlayer/tikz/libraries/tik
zlibraryplotmarks.code.tex
File: tikzlibraryplotmarks.code.tex 2019/02/02 v3.1.1 (3.1.1)

(/usr/share/texlive/texmf-dist/tex/generic/pgf/libraries/pgflibraryplotmarks.co
de.tex
File: pgflibraryplotmarks.code.tex 2019/02/02 v3.1.1 (3.1.1)
)))
(/usr/share/texlive/texmf-dist/tex/generic/pgf/frontendlayer/tikz/libraries/tik
zlibrarypositioning.code.tex
File: tikzlibrarypositioning.code.tex 2019/02/02 v3.1.1 (3.1.1)
)
(/usr/share/texlive/texmf-dist/tex/generic/pgf/frontendlayer/tikz/libraries/tik
zlibraryspy.code.tex
File: tikzlibraryspy.code.tex 2019/02/02 v3.1.1 (3.1.1)
\tikz@lib@spybox=\box66
)
(/usr/share/texlive/texmf-dist/tex/generic/pgf/frontendlayer/tikz/libraries/tik
zlibrarycalc.code.tex
File: tikzlibrarycalc.code.tex 2019/02/02 v3.1.1 (3.1.1)
)
(/usr/share/texlive/texmf-dist/tex/generic/pgf/frontendlayer/tikz/libraries/tik
zlibraryshapes.code.tex
File: tikzlibraryshapes.code.tex 2019/02/02 v3.1.1 (3.1.1)

(/usr/share/texlive/texmf-dist/tex/generic/pgf/frontendlayer/tikz/libraries/tik
zlibraryshapes.geometric.code.tex
File: tikzlibraryshapes.geometric.code.tex 2019/02/02 v3.1.1 (3.1.1)

(/usr/share/texlive/texmf-dist/tex/generic/pgf/libraries/shapes/pgflibraryshape
s.geometric.code.tex
File: pgflibraryshapes.geometric.code.tex 2019/02/02 v3.1.1 (3.1.1)
))
(/usr/share/texlive/texmf-dist/tex/generic/pgf/frontendlayer/tikz/libraries/tik
zlibraryshapes.misc.code.tex
File: tikzlibraryshapes.misc.code.tex 2019/02/02 v3.1.1 (3.1.1)

(/usr/share/texlive/texmf-dist/tex/generic/pgf/libraries/shapes/pgflibraryshape
s.misc.code.tex
File: pgflibraryshapes.misc.code.tex 2019/02/02 v3.1.1 (3.1.1)
))
(/usr/share/texlive/texmf-dist/tex/generic/pgf/frontendlayer/tikz/libraries/tik
zlibraryshapes.symbols.code.tex
File: tikzlibraryshapes.symbols.code.tex 2019/02/02 v3.1.1 (3.1.1)

(/usr/share/texlive/texmf-dist/tex/generic/pgf/libraries/shapes/pgflibraryshape
s.symbols.code.tex
File: pgflibraryshapes.symbols.code.tex 2019/02/02 v3.1.1 (3.1.1)
))
(/usr/share/texlive/texmf-dist/tex/generic/pgf/frontendlayer/tikz/libraries/tik
zlibraryshapes.arrows.code.tex
File: tikzlibraryshapes.arrows.code.tex 2019/02/02 v3.1.1 (3.1.1)

(/usr/share/texlive/texmf-dist/tex/generic/pgf/libraries/shapes/pgflibraryshape
s.arrows.code.tex
File: pgflibraryshapes.arrows.code.tex 2019/02/02 v3.1.1 (3.1.1)
))
(/usr/share/texlive/texmf-dist/tex/generic/pgf/frontendlayer/tikz/libraries/tik
zlibraryshapes.callouts.code.tex
(/usr/share/texlive/texmf-dist/tex/generic/pgf/libraries/shapes/pgflibraryshape
s.callouts.code.tex))
(/usr/share/texlive/texmf-dist/tex/generic/pgf/frontendlayer/tikz/libraries/tik
zlibraryshapes.multipart.code.tex
File: tikzlibraryshapes.multipart.code.tex 2019/02/02 v3.1.1 (3.1.1)

(/usr/share/texlive/texmf-dist/tex/generic/pgf/libraries/shapes/pgflibraryshape
s.multipart.code.tex
File: pgflibraryshapes.multipart.code.tex 2019/02/02 v3.1.1 (3.1.1)
\pgfnodepartlowerbox=\box67
\pgfnodeparttwobox=\box68
\pgfnodepartthreebox=\box69
\pgfnodepartfourbox=\box70
\pgfnodeparttwentybox=\box71
\pgfnodepartnineteenbox=\box72
\pgfnodeparteighteenbox=\box73
\pgfnodepartseventeenbox=\box74
\pgfnodepartsixteenbox=\box75
\pgfnodepartfifteenbox=\box76
\pgfnodepartfourteenbox=\box77
\pgfnodepartthirteenbox=\box78
\pgfnodeparttwelvebox=\box79
\pgfnodepartelevenbox=\box80
\pgfnodeparttenbox=\box81
\pgfnodepartninebox=\box82
\pgfnodeparteightbox=\box83
\pgfnodepartsevenbox=\box84
\pgfnodepartsixbox=\box85
\pgfnodepartfivebox=\box86
)))
(/usr/share/texlive/texmf-dist/tex/generic/pgf/frontendlayer/tikz/libraries/tik
zlibraryarrows.code.tex
File: tikzlibraryarrows.code.tex 2019/02/02 v3.1.1 (3.1.1)

(/usr/share/texlive/texmf-dist/tex/generic/pgf/libraries/pgflibraryarrows.code.
tex
File: pgflibraryarrows.code.tex 2019/02/02 v3.1.1 (3.1.1)
\arrowsize=\dimen275
))
(/usr/share/texlive/texmf-dist/tex/generic/pgf/frontendlayer/tikz/libraries/tik
zlibrarybackgrounds.code.tex
File: tikzlibrarybackgrounds.code.tex 2019/02/02 v3.1.1 (3.1.1)
\pgf@layerbox@background=\box87
\pgf@layerboxsaved@background=\box88
)
(/usr/share/texlive/texmf-dist/tex/generic/pgf/frontendlayer/tikz/libraries/tik
zlibraryfadings.code.tex
File: tikzlibraryfadings.code.tex 2019/02/02 v3.1.1 (3.1.1)

(/usr/share/texlive/texmf-dist/tex/generic/pgf/libraries/pgflibraryfadings.code
.tex
File: pgflibraryfadings.code.tex 2019/02/02 v3.1.1 (3.1.1)
)) (/usr/share/texlive/texmf-dist/tex/latex/preprint/authblk.sty
Package: authblk 2001/02/27 1.3 (PWD)
\affilsep=\skip55
\@affilsep=\skip56
\c@Maxaffil=\count293
\c@authors=\count294
\c@affil=\count295
)
(./moments.aux)
\openout1 = `moments.aux'.

LaTeX Font Info:    Checking defaults for OML/cmm/m/it on input line 33.
LaTeX Font Info:    ... okay on input line 33.
LaTeX Font Info:    Checking defaults for T1/cmr/m/n on input line 33.
LaTeX Font Info:    ... okay on input line 33.
LaTeX Font Info:    Checking defaults for OT1/cmr/m/n on input line 33.
LaTeX Font Info:    ... okay on input line 33.
LaTeX Font Info:    Checking defaults for OMS/cmsy/m/n on input line 33.
LaTeX Font Info:    ... okay on input line 33.
LaTeX Font Info:    Checking defaults for OMX/cmex/m/n on input line 33.
LaTeX Font Info:    ... okay on input line 33.
LaTeX Font Info:    Checking defaults for U/cmr/m/n on input line 33.
LaTeX Font Info:    ... okay on input line 33.

(/usr/share/texlive/texmf-dist/tex/context/base/mkii/supp-pdf.mkii
[Loading MPS to PDF converter (version 2006.09.02).]
\scratchcounter=\count296
\scratchdimen=\dimen276
\scratchbox=\box89
\nofMPsegments=\count297
\nofMParguments=\count298
\everyMPshowfont=\toks35
\MPscratchCnt=\count299
\MPscratchDim=\dimen277
\MPnumerator=\count300
\makeMPintoPDFobject=\count301
\everyMPtoPDFconversion=\toks36
) (/usr/share/texlive/texmf-dist/tex/latex/oberdiek/epstopdf-base.sty
Package: epstopdf-base 2016/05/15 v2.6 Base part for package epstopdf

(/usr/share/texlive/texmf-dist/tex/generic/oberdiek/infwarerr.sty
Package: infwarerr 2016/05/16 v1.4 Providing info/warning/error messages (HO)
)
(/usr/share/texlive/texmf-dist/tex/latex/oberdiek/grfext.sty
Package: grfext 2016/05/16 v1.2 Manage graphics extensions (HO)

(/usr/share/texlive/texmf-dist/tex/generic/oberdiek/kvdefinekeys.sty
Package: kvdefinekeys 2016/05/16 v1.4 Define keys (HO)

(/usr/share/texlive/texmf-dist/tex/generic/oberdiek/ltxcmds.sty
Package: ltxcmds 2016/05/16 v1.23 LaTeX kernel commands for general use (HO)
)))
(/usr/share/texlive/texmf-dist/tex/latex/oberdiek/kvoptions.sty
Package: kvoptions 2016/05/16 v3.12 Key value format for package options (HO)

(/usr/share/texlive/texmf-dist/tex/generic/oberdiek/kvsetkeys.sty
Package: kvsetkeys 2016/05/16 v1.17 Key value parser (HO)

(/usr/share/texlive/texmf-dist/tex/generic/oberdiek/etexcmds.sty
Package: etexcmds 2016/05/16 v1.6 Avoid name clashes with e-TeX commands (HO)

(/home/marcos/texmf/tex/latex/iftex/ifluatex.sty
Package: ifluatex 2019/10/25 v1.5 ifluatex legacy package. Use iftex instead.

(/home/marcos/texmf/tex/latex/iftex/iftex.sty
Package: iftex 2022/02/03 v1.0f TeX engine tests
)))))
(/usr/share/texlive/texmf-dist/tex/generic/oberdiek/pdftexcmds.sty
Package: pdftexcmds 2018/09/10 v0.29 Utility functions of pdfTeX for LuaTeX (HO
)

(/home/marcos/texmf/tex/latex/iftex/ifpdf.sty
Package: ifpdf 2019/10/25 v3.4 ifpdf legacy package. Use iftex instead.
)
Package pdftexcmds Info: LuaTeX not detected.
Package pdftexcmds Info: \pdf@primitive is available.
Package pdftexcmds Info: \pdf@ifprimitive is available.
Package pdftexcmds Info: \pdfdraftmode found.
)
Package epstopdf-base Info: Redefining graphics rule for `.eps' on input line 4
38.
Package grfext Info: Graphics extension search list:
(grfext)             [.pdf,.png,.jpg,.mps,.jpeg,.jbig2,.jb2,.PDF,.PNG,.JPG,.JPE
G,.JBIG2,.JB2,.eps]
(grfext)             \AppendGraphicsExtensions on input line 456.

(/usr/share/texlive/texmf-dist/tex/latex/latexconfig/epstopdf-sys.cfg
File: epstopdf-sys.cfg 2010/07/13 v1.3 Configuration of (r)epstopdf for TeX Liv
e
))
Package caption Info: Begin \AtBeginDocument code.
Package caption Info: End \AtBeginDocument code.
Now handling font encoding TS1 ...
... processing UTF-8 mapping file for font encoding TS1

(/usr/share/texlive/texmf-dist/tex/latex/base/ts1enc.dfu
File: ts1enc.dfu 2018/10/05 v1.2f UTF-8 support for inputenc
   defining Unicode char U+00A2 (decimal 162)
   defining Unicode char U+00A3 (decimal 163)
   defining Unicode char U+00A4 (decimal 164)
   defining Unicode char U+00A5 (decimal 165)
   defining Unicode char U+00A6 (decimal 166)
   defining Unicode char U+00A7 (decimal 167)
   defining Unicode char U+00A8 (decimal 168)
   defining Unicode char U+00A9 (decimal 169)
   defining Unicode char U+00AA (decimal 170)
   defining Unicode char U+00AC (decimal 172)
   defining Unicode char U+00AE (decimal 174)
   defining Unicode char U+00AF (decimal 175)
   defining Unicode char U+00B0 (decimal 176)
   defining Unicode char U+00B1 (decimal 177)
   defining Unicode char U+00B2 (decimal 178)
   defining Unicode char U+00B3 (decimal 179)
   defining Unicode char U+00B4 (decimal 180)
   defining Unicode char U+00B5 (decimal 181)
   defining Unicode char U+00B6 (decimal 182)
   defining Unicode char U+00B7 (decimal 183)
   defining Unicode char U+00B9 (decimal 185)
   defining Unicode char U+00BA (decimal 186)
   defining Unicode char U+00BC (decimal 188)
   defining Unicode char U+00BD (decimal 189)
   defining Unicode char U+00BE (decimal 190)
   defining Unicode char U+00D7 (decimal 215)
   defining Unicode char U+00F7 (decimal 247)
   defining Unicode char U+0192 (decimal 402)
   defining Unicode char U+02C7 (decimal 711)
   defining Unicode char U+02D8 (decimal 728)
   defining Unicode char U+02DD (decimal 733)
   defining Unicode char U+0E3F (decimal 3647)
   defining Unicode char U+2016 (decimal 8214)
   defining Unicode char U+2020 (decimal 8224)
   defining Unicode char U+2021 (decimal 8225)
   defining Unicode char U+2022 (decimal 8226)
   defining Unicode char U+2030 (decimal 8240)
   defining Unicode char U+2031 (decimal 8241)
   defining Unicode char U+203B (decimal 8251)
   defining Unicode char U+203D (decimal 8253)
   defining Unicode char U+2044 (decimal 8260)
   defining Unicode char U+204E (decimal 8270)
   defining Unicode char U+2052 (decimal 8274)
   defining Unicode char U+20A1 (decimal 8353)
   defining Unicode char U+20A4 (decimal 8356)
   defining Unicode char U+20A6 (decimal 8358)
   defining Unicode char U+20A9 (decimal 8361)
   defining Unicode char U+20AB (decimal 8363)
   defining Unicode char U+20AC (decimal 8364)
   defining Unicode char U+20B1 (decimal 8369)
   defining Unicode char U+2103 (decimal 8451)
   defining Unicode char U+2116 (decimal 8470)
   defining Unicode char U+2117 (decimal 8471)
   defining Unicode char U+211E (decimal 8478)
   defining Unicode char U+2120 (decimal 8480)
   defining Unicode char U+2122 (decimal 8482)
   defining Unicode char U+2126 (decimal 8486)
   defining Unicode char U+2127 (decimal 8487)
   defining Unicode char U+212E (decimal 8494)
   defining Unicode char U+2190 (decimal 8592)
   defining Unicode char U+2191 (decimal 8593)
   defining Unicode char U+2192 (decimal 8594)
   defining Unicode char U+2193 (decimal 8595)
   defining Unicode char U+2329 (decimal 9001)
   defining Unicode char U+232A (decimal 9002)
   defining Unicode char U+2422 (decimal 9250)
   defining Unicode char U+25E6 (decimal 9702)
   defining Unicode char U+25EF (decimal 9711)
   defining Unicode char U+266A (decimal 9834)
   defining Unicode char U+FEFF (decimal 65279)
)
(/usr/share/texlive/texmf-dist/tex/latex/translator/translator-basic-dictionary
-English.dict
Dictionary: translator-basic-dictionary, Language: English 
)
(/usr/share/texlive/texmf-dist/tex/latex/siunitx/siunitx-abbreviations.cfg
File: siunitx-abbreviations.cfg 2017/11/26 v2.7k siunitx: Abbreviated units
)
ABD: EveryShipout initializing macros

Package pgfplots Warning: running in backwards compatibility mode (unsuitable t
ick labels; missing features). Consider writing \pgfplotsset{compat=1.16} into 
your preamble.
 on input line 33.

LaTeX Font Info:    External font `cmex10' loaded for size
(Font)              <7> on input line 33.
LaTeX Font Info:    External font `cmex10' loaded for size
(Font)              <5> on input line 33.
LaTeX Font Info:    External font `cmex10' loaded for size
(Font)              <12> on input line 34.
LaTeX Font Info:    External font `cmex10' loaded for size
(Font)              <8> on input line 34.
LaTeX Font Info:    External font `cmex10' loaded for size
(Font)              <6> on input line 34.
<om1_grains.pdf, id=29, 705.40125pt x 417.2557pt>
File: om1_grains.pdf Graphic file (type pdf)
<use om1_grains.pdf>
Package pdftex.def Info: om1_grains.pdf  used on input line 40.
(pdftex.def)             Requested size: 345.0pt x 204.07507pt.
<om2_grains.pdf, id=30, 705.40125pt x 417.45334pt>
File: om2_grains.pdf Graphic file (type pdf)
<use om2_grains.pdf>
Package pdftex.def Info: om2_grains.pdf  used on input line 45.
(pdftex.def)             Requested size: 345.0pt x 204.17172pt.
<om3_grains.pdf, id=31, 705.40125pt x 417.45334pt>
File: om3_grains.pdf Graphic file (type pdf)
<use om3_grains.pdf>
Package pdftex.def Info: om3_grains.pdf  used on input line 50.
(pdftex.def)             Requested size: 345.0pt x 204.17172pt.
<om1_isolated_porosity.pdf, id=32, 705.40125pt x 417.45334pt>
File: om1_isolated_porosity.pdf Graphic file (type pdf)
<use om1_isolated_porosity.pdf>
Package pdftex.def Info: om1_isolated_porosity.pdf  used on input line 56.
(pdftex.def)             Requested size: 345.0pt x 204.17172pt.
<om2_isolated_porosity.pdf, id=33, 705.40125pt x 417.45334pt>
File: om2_isolated_porosity.pdf Graphic file (type pdf)
<use om2_isolated_porosity.pdf>
Package pdftex.def Info: om2_isolated_porosity.pdf  used on input line 61.
(pdftex.def)             Requested size: 345.0pt x 204.17172pt.
<om3_isolated_porosity.pdf, id=34, 705.31094pt x 417.37335pt>
File: om3_isolated_porosity.pdf Graphic file (type pdf)
<use om3_isolated_porosity.pdf>
Package pdftex.def Info: om3_isolated_porosity.pdf  used on input line 66.
(pdftex.def)             Requested size: 345.0pt x 204.16446pt.
<om1_detached_porosity.pdf, id=35, 704.77505pt x 417.45334pt>
File: om1_detached_porosity.pdf Graphic file (type pdf)
<use om1_detached_porosity.pdf>
Package pdftex.def Info: om1_detached_porosity.pdf  used on input line 71.
(pdftex.def)             Requested size: 345.0pt x 204.35645pt.
<om2_detached_porosity.pdf, id=36, 704.77505pt x 417.45334pt>
File: om2_detached_porosity.pdf Graphic file (type pdf)
<use om2_detached_porosity.pdf>
Package pdftex.def Info: om2_detached_porosity.pdf  used on input line 76.
(pdftex.def)             Requested size: 345.0pt x 204.35645pt.
<om3_detached_porosity.pdf, id=37, 704.59648pt x 417.37335pt>
File: om3_detached_porosity.pdf Graphic file (type pdf)
<use om3_detached_porosity.pdf>
Package pdftex.def Info: om3_detached_porosity.pdf  used on input line 81.
(pdftex.def)             Requested size: 345.0pt x 204.36188pt.
[1

{/var/lib/texmf/fonts/map/pdftex/updmap/pdftex.map}] [2 <./om1_grains.pdf> <./o
m2_grains.pdf>] [3 <./om3_grains.pdf> <./om1_isolated_porosity.pdf>] [4 <./om2_
isolated_porosity.pdf> <./om3_isolated_porosity.pdf>] [5 <./om1_detached_porosi
ty.pdf> <./om2_detached_porosity.pdf>] [6 <./om3_detached_porosity.pdf>]
(./moments.aux) ) 
Here is how much of TeX's memory you used:
 37415 strings out of 492615
 923117 string characters out of 6131391
 1023352 words of memory out of 5000000
 40833 multiletter control sequences out of 15000+600000
 540954 words of font info for 49 fonts, out of 8000000 for 9000
 1141 hyphenation exceptions out of 8191
 62i,6n,96p,722b,609s stack positions out of 5000i,500n,10000p,200000b,80000s
{/usr/share/texmf/fonts/enc/dvips/cm-super/cm-super-t1.enc}</u
sr/share/texlive/texmf-dist/fonts/type1/public/amsfonts/cm/cmex10.pfb></usr/sha
re/texlive/texmf-dist/fonts/type1/public/amsfonts/cm/cmr10.pfb></usr/share/texl
ive/texmf-dist/fonts/type1/public/amsfonts/cm/cmr7.pfb></usr/share/texmf/fonts/
type1/public/cm-super/sfrm0800.pfb></usr/share/texmf/fonts/type1/public/cm-supe
r/sfrm1000.pfb></usr/share/texmf/fonts/type1/public/cm-super/sfrm1200.pfb></usr
/share/texmf/fonts/type1/public/cm-super/sfrm1728.pfb>
Output written on moments.pdf (6 pages, 289180 bytes).
PDF statistics:
 557 PDF objects out of 1000 (max. 8388607)
 128 compressed objects within 2 object streams
 0 named destinations out of 1000 (max. 500000)
 154 words of extra memory for PDF output out of 10000 (max. 10000000)
