# Supplementary material for: Revealing process and material parameter effects on densification via phase-field studies
Source: Sci Rep. 2024 Mar 4;14:5350. doi: 10.1038/s41598-024-51915-w (PMC10912692; doi:10.1038/s41598-024-51915-w)
Supplement: Supplementary file 1 — Supplementary Information. [file 41598_2024_51915_MOESM1_ESM.zip › supmat/moments.tex]

\documentclass{article}
\usepackage[T1]{fontenc}
\usepackage[utf8]{inputenc}

\usepackage{graphicx}
\usepackage{caption}
\usepackage{siunitx}
\usepackage{subcaption}
\usepackage{tikz}
\usepackage{pgfplots}
\usepackage{xcolor}
\usetikzlibrary{positioning}
\usetikzlibrary{spy,calc}
\usetikzlibrary{shapes,arrows}
\usetikzlibrary{backgrounds}
\usetikzlibrary{fadings}

\title{Supplementary material to "Revealing process and material parameter effects on densification via phase-field studies": Individual moment invariants}
\usepackage{authblk}
% 
\author[1,2*]{{Marco Seiz}}

\author[2]{{Henrik Hierl}}
\author[1,2,3]{{Britta Nestler}}
\author[4]{{Wolfgang Rheinheimer}}
 
\affil[1]{{Institute for Applied Materials, Karlsruhe Institute of Technology, Stra\ss{}e am Forum 7, 76131 Karlsruhe, Germany}}
\affil[2]{{Institute of Nanotechnology, Karlsruhe Institute of Technology, Hermann-von-Helmholtz-Platz 1, 76344 Eggenstein-Leopoldshafen, Germany}}
\affil[3]{{Institute for Digital Materials,  Karlsruhe University of Applied Sciences, Moltkestr. 30, 76133 Karlsruhe, Germany}}
\affil[4]{{Institute for Manufacturing Technology of Ceramic Components and Composites, University of Stuttgart, Allmandring 7B, 70569 Stuttgart, Germany }}
\affil[*]{{corresponding author: marco.seiz@kit.edu}}

\begin{document}
\maketitle
The individual moment invariants $\widetilde{\Omega}$ are shown here for each of the defined domains, i.e. grains, isolated pores and detached pores.
The invariants $\widetilde{\Omega_1}$ and ${\widetilde{\Omega_2}}$ are invariant under similarity transforms, i.e. the same shape but under arbitrary isotropic scaling, translation, rotation and reflection.
In contrast $\widetilde{\Omega_3}$ is invariant under affine transforms, i.e. arbitrary anisotropic scaling and shearing as well as translation, rotation and reflection.

\begin{figure}
\includegraphics[width=\textwidth]{om1_grains.pdf}
\caption{The moment invariant $\widetilde{\Omega_1}$ for the grain domain is depicted.}
\end{figure}

\begin{figure}
\includegraphics[width=\textwidth]{om2_grains.pdf}
\caption{The moment invariant $\widetilde{\Omega_2}$ for the grain domain is depicted.}
\end{figure}

\begin{figure}
\includegraphics[width=\textwidth]{om3_grains.pdf}
\caption{The moment invariant $\widetilde{\Omega_3}$ for the grain domain is depicted.}
\end{figure}


\begin{figure}
\includegraphics[width=\textwidth]{om1_isolated_porosity.pdf}
\caption{The moment invariant $\widetilde{\Omega_1}$ for the isolated porosity domain is depicted.}
\end{figure}

\begin{figure}
\includegraphics[width=\textwidth]{om2_isolated_porosity.pdf}
\caption{The moment invariant $\widetilde{\Omega_2}$ for the isolated porosity domain is depicted.}
\end{figure}

\begin{figure}
\includegraphics[width=\textwidth]{om3_isolated_porosity.pdf}
\caption{The moment invariant $\widetilde{\Omega_3}$ for the isolated porosity domain is depicted.}
\end{figure}

\begin{figure}
\includegraphics[width=\textwidth]{om1_detached_porosity.pdf}
\caption{The moment invariant $\widetilde{\Omega_1}$ for the detached porosity domain is depicted.}
\end{figure}

\begin{figure}
\includegraphics[width=\textwidth]{om2_detached_porosity.pdf}
\caption{The moment invariant $\widetilde{\Omega_2}$ for the detached porosity domain is depicted.}
\end{figure}

\begin{figure}
\includegraphics[width=\textwidth]{om3_detached_porosity.pdf}
\caption{The moment invariant $\widetilde{\Omega_3}$ for the detached porosity domain is depicted.}
\end{figure}


\end{document}
%
