# Supplementary material for: Revealing process and material parameter effects on densification via phase-field studies
Source: Sci Rep. 2024 Mar 4;14:5350. doi: 10.1038/s41598-024-51915-w (PMC10912692; doi:10.1038/s41598-024-51915-w)
Supplement: Supplementary file 1 — Supplementary Information. [file 41598_2024_51915_MOESM1_ESM.zip › supmat/moments.aux]

\relax 
\@writefile{lof}{\contentsline {figure}{\numberline {1}{\ignorespaces The moment invariant $\mathaccent "0365\relax {\Omega _1}$ for the grain domain is depicted.\relax }}{2}\protected@file@percent }
\@writefile{lof}{\contentsline {figure}{\numberline {2}{\ignorespaces The moment invariant $\mathaccent "0365\relax {\Omega _2}$ for the grain domain is depicted.\relax }}{2}\protected@file@percent }
\@writefile{lof}{\contentsline {figure}{\numberline {3}{\ignorespaces The moment invariant $\mathaccent "0365\relax {\Omega _3}$ for the grain domain is depicted.\relax }}{3}\protected@file@percent }
\@writefile{lof}{\contentsline {figure}{\numberline {4}{\ignorespaces The moment invariant $\mathaccent "0365\relax {\Omega _1}$ for the isolated porosity domain is depicted.\relax }}{3}\protected@file@percent }
\@writefile{lof}{\contentsline {figure}{\numberline {5}{\ignorespaces The moment invariant $\mathaccent "0365\relax {\Omega _2}$ for the isolated porosity domain is depicted.\relax }}{4}\protected@file@percent }
\@writefile{lof}{\contentsline {figure}{\numberline {6}{\ignorespaces The moment invariant $\mathaccent "0365\relax {\Omega _3}$ for the isolated porosity domain is depicted.\relax }}{4}\protected@file@percent }
\@writefile{lof}{\contentsline {figure}{\numberline {7}{\ignorespaces The moment invariant $\mathaccent "0365\relax {\Omega _1}$ for the detached porosity domain is depicted.\relax }}{5}\protected@file@percent }
\@writefile{lof}{\contentsline {figure}{\numberline {8}{\ignorespaces The moment invariant $\mathaccent "0365\relax {\Omega _2}$ for the detached porosity domain is depicted.\relax }}{5}\protected@file@percent }
\@writefile{lof}{\contentsline {figure}{\numberline {9}{\ignorespaces The moment invariant $\mathaccent "0365\relax {\Omega _3}$ for the detached porosity domain is depicted.\relax }}{6}\protected@file@percent }
